# Supplementary material for: A Chronocosmetic Approach to Treating Signs of Aging with Glutathione
Source: Life (Basel). 2025 Oct 17;15(10):1623. doi: 10.3390/life15101623 (PMC12564977; doi:10.3390/life15101623)
Supplement: Supplementary file 1 [file life-15-01623-s001.zip]

Archive with 1 entries (1 files):
- life-3781248-Supplementary.pdf
